# Supplementary material for: A Novel Method to Determine the Respiratory Compensation Point from Percutaneous Oxygen Saturation of Healthy Adults During a Ramp-Incremental Test: A Cross-Sectional Study
Source: Med Sci (Basel). 2025 Sep 15;13(3):192. doi: 10.3390/medsci13030192 (PMC12452715; doi:10.3390/medsci13030192)
Supplement: Supplementary file 1 [file medsci-13-00192-s001.zip]

Archive with 2 entries (2 files):
- Supplementary Filer 1,2/Supplementary  Filer 1.pdf
- Supplementary Filer 1,2/Supplementary  Filer 2.pdf
